# Supplementary material for: Identification of Polyunsaturated Fatty Acids Synthesis Pathways in the Toxic Dinophyte Alexandrium minutum Using 13C-Labelling
Source: Biomolecules. 2020 Oct 8;10(10):1428. doi: 10.3390/biom10101428 (PMC7600785; doi:10.3390/biom10101428)
Supplement: Supplementary file 1 [file biomolecules-10-01428-s001.zip]

Archive with 3 entries (2 files):
- biomolecules-930980 Re 1 suppl/
- biomolecules-930980 Re 1 suppl/Remize et al_Supplementary Data.pdf
- biomolecules-930980 Re 1 suppl/SuppData.xlsx
