# Supplementary material for: Identification of Polyunsaturated Fatty Acids Synthesis Pathways in the Toxic Dinophyte Alexandrium minutum Using 13C-Labelling
Source: Biomolecules. 2020 Oct 8;10(10):1428. doi: 10.3390/biom10101428 (PMC7600785; doi:10.3390/biom10101428)
Supplement: Supplementary file 1 [file biomolecules-10-01428-s001.zip › biomolecules-930980 Re 1 suppl/SuppData.xlsx]

## Sheet: µg.L-1
Samples	Fraction	Time	TMTD	iso15:0	ante15:0	14:0	15:0	16:0	17:0	18:0	20:0	22:0	24:0	14:1n-5	16:1n-9	16:1n-7	17:1n-7	18:1n-9	18:1n-7	18:1n-5	20:1n-7	16:2n-7	16:2n-4	16:3n-6	16:4n-3	18:2n-6	18:3n-6	18:3n-3	18:4n-3	18:5n-3	20:2n-6	20:3n-3	20:5n-3	22:2n-6	22:4n-6	22:5n-6	22:5n-3	22:6n-3
Alm1t0	NL	0	0	6.1871	1.29283	143.596	0.554069	423.401	0.646413	33.3365	2.86269	4.15551	0.277034	3.69379	0.277034	9.32682	0.646413	378.613	49.0351	2.30862	0.923448	7.57227	11.9125	10.5273	4.43255	157.725	7.0182	133.253	69.5356	43.402	1.8469	3.32441	32.3207	7.11055	3.60145	4.06317	2.03158	47.1882
Alm1t2.5	NL	2.5	1.12013	0.560065	2.70698	130.962	0.653409	404.367	0.466721	40.9781	4.57386	4.29383	0.186688	0	1.40016	8.49432	8.40097	442.451	2.42695	0.746753	0.186688	0.746753	7.00081	0.653409	0.746753	145.057	10.6412	116.68	91.1972	37.9911	1.96023	1.96023	29.03	5.78734	0.840097	2.24026	3.54708	19.8823
Alm1t5	NL	5	1.00669	0.167781	2.23708	157.323	1.67781	437.965	10.6821	38.8693	0.559271	2.34894	0.559271	3.02006	2.18116	9.89909	3.07599	291.66	5.20122	1.17447	2.62857	2.62857	4.19453	0.167781	0	159.784	8.55684	144.404	82.2128	47.0906	0.391489	1.56596	32.0462	5.59271	1.90152	0.615198	0.838906	40.603
Alm1t10	NL	10	1.86739	1.33385	1.22714	122.447	1.22714	376.039	9.17688	50.3661	1.70733	2.93447	0.373478	2.40093	0.640247	8.26986	0.640247	239.239	2.0808	0.640247	1.81403	0.26677	3.04118	0.800309	2.18751	119.46	6.029	120.153	74.0553	38.6283	2.6677	0.586893	26.8904	5.70887	0.26677	1.76068	1.17379	43.5902
Alm1t20	NL	20	1.33147	0.558357	2.61998	147.02	0.085901	376.075	0.214753	30.4949	0.343604	2.74883	0.085901	1.97572	0.944911	12.0691	13.1858	277.675	0.0429505	2.66293	1.20261	1.33147	5.36881	0.472456	0.171802	132.159	9.19141	130.441	139.074	54.0747	0.429505	0.343604	41.0177	2.57703	0.429505	1.46032	2.79178	67.9477
Alm1t24	NL	24	2.7848	0.472891	2.25937	128.942	0.262717	337.907	0.15763	40.1432	0.420347	3.9933	0.788151	1.36613	0.420347	10.8765	11.8748	279.794	0.31526	2.31191	1.31359	0.840694	4.78145	0.15763	0.262717	110.394	10.6138	100.148	93.8951	46.8162	1.73393	1.05087	34.8888	3.10006	0.15763	0.525434	0.31526	48.2874
Alm1t30	NL	30	3.42392	0.695484	3.95891	164.081	0.748982	383.693	0.160496	37.6096	0.85598	1.17697	1.44447	2.40744	2.03295	12.8397	15.2471	308.206	0.320992	2.46094	1.60496	0.695484	6.95484	0.106997	1.44447	128.343	9.79027	117.269	104.804	55.3177	3.04943	2.13995	40.0171	4.49389	1.17697	0.213995	2.99593	37.2351
Alm1t48	NL	48	1.73857	5.11033	1.10636	173.909	3.52982	355.563	0.0526838	26.2365	3.10835	1.21173	0.526838	1.58051	0.737573	13.6978	0.263419	116.642	0.0526838	3.2664	1.68588	0.0526838	3.2664	5.95327	1.26441	118.064	10.4314	109.424	100.257	58.1629	0.474154	0.68489	58.1629	3.2664	1.42246	1.58051	1.21173	102.259
Alm1t54	NL	54	0.553489	8.40298	0.805075	211.332	1.20761	419.142	0.251586	38.9958	1.1573	1.10698	0.553489	2.01269	3.97506	18.1142	0.704441	151.555	0.603807	3.97506	0.90571	0.704441	3.77379	8.10107	1.1573	140.033	14.0888	119.805	108.886	61.9908	1.71079	0	64.0035	2.11332	0.352221	0.251586	3.37125	86.5456
Alm2t0	NL	0	0.908612	2.18067	5.17909	200.531	3.90703	677.098	0.0908612	114.758	0.72689	6.99631	0	1.90809	0.0908612	11.1759	13.084	490.014	1.09033	1.72636	0.636028	1.45378	5.99684	2.63497	0.0908612	224.7	12.8114	190.263	92.6784	65.6018	1.72636	5.17909	43.7042	8.08665	2.18067	1.27206	2.72584	50.7006
Alm2t2.5	NL	2.5	3.21058	2.29327	2.75193	142.183	4.21962	445.262	0.642116	40.2699	0.0917309	5.22866	1.65116	3.02712	0.183462	7.06328	7.52194	446.363	2.385	0.0917309	1.55943	0.825578	4.77001	1.00904	1.10077	168.418	10.6408	133.927	66.2297	46.5993	4.86174	2.01808	34.766	7.88886	1.28423	1.55943	6.42116	59.3499
Alm2t5	NL	5	1.642	3.07875	0.923626	159.582	1.18019	447.497	0.102625	38.4331	0.307875	3.54057	0.0513126	1.84725	1.69331	9.13364	11.8532	282.63	0.256563	0.667063	2.92482	0.0513126	3.18138	0.20525	1.43675	174.411	8.62051	158.094	116.89	53.6216	1.48806	0.564438	33.5071	5.18257	1.69331	1.18019	0.564438	50.1837
Alm2t10	NL	10	1.81531	0.518661	2.48957	132.466	1.71158	373.176	0.25933	30.0304	0	2.69703	0.674259	2.48957	0.466794	8.03924	9.75082	240.555	1.03732	1.81531	1.08919	0.363062	3.16383	0.466794	2.48957	130.702	9.54335	134.852	113.639	44.5529	0.933589	0.881723	29.3562	4.82354	0.0518661	1.76345	1.91904	48.2354
Alm2t20	NL	20	0.480056	0.853432	2.40028	144.657	0.213358	377.59	1.06679	26.1364	0.266698	5.70733	1.65353	2.24026	2.34694	11.7347	13.4949	272.458	4.26716	1.01345	2.24026	0.960111	6.18738	0.160019	0.533395	134.416	9.22774	132.815	126.681	57.7134	2.2936	0.266698	40.4847	3.57375	1.92022	1.38683	2.18692	63.8474
Alm2t24	NL	24	1.87704	3.70045	1.448	131.983	1.55526	334.757	0.321778	27.7802	2.62786	1.82341	0.321778	2.19882	1.66252	11.0477	12.8711	272.654	4.5049	1.93067	0.321778	0.697186	4.45127	0.268149	2.09156	117.181	8.90253	111.657	104.9	56.4185	1.01896	8.36624	38.7207	4.45127	0.643557	1.66252	1.60889	57.2229
Alm2t30	NL	30	0.40753	0.458472	1.68106	162.452	1.27353	384.454	0.203765	30.7176	1.01883	2.44518	1.01883	2.24142	1.17165	13.0919	14.0598	316.04	1.93577	3.10742	0.0509413	0.815061	3.8206	0.713178	1.93577	134.791	10.9014	122.921	114.669	59.4994	2.69989	4.38095	43.0454	4.78848	1.17165	1.83389	0.866002	54.0487
Alm2t48	NL	48	0.0499728	0.649647	1.89897	233.373	1.34927	495.88	0.399783	32.1325	0.34981	0.549701	0.399783	2.09886	0.69962	14.9419	8.39544	221.979	0.69962	4.29766	0.449756	0.799565	1.24932	0.899511	3.79794	167.309	12.0934	145.221	113.438	57.4188	3.4981	0.449756	59.5676	3.04834	2.34872	1.0994	1.24932	73.0103
Alm2t54	NL	54	0.727273	8.51948	0.311688	252.208	1.66234	545.714	0.155844	45.8701	0.987013	2.18182	0.207792	1.03896	2.18182	16.7792	6.33766	236.779	0.207792	3.37662	2.90909	1.61039	2.54545	2.49351	0.987013	183.377	12.7792	145.455	109.403	58.8571	0.467532	0.779221	58.0779	4.05195	1.92208	0.675325	2.5974	68.4675
Alm1t0	PL	0	0.800929	0.400464	2.20255	99.3151	0.600696	391.053	3.80441	18.0209	0.400464	6.2072	5.40627	4.80557	1.00116	1.40163	0.600696	110.128	6.00696	1.20139	11.0128	0.200232	1.20139	0.800929	0	20.2234	1.00116	27.2316	295.142	128.149	191.021	16.6193	101.518	1.20139	0.800929	0.600696	0.200232	374.034
Alm1t2.5	PL	2.5	4.53947	3.5307	2.01754	143.246	1.51316	489.002	3.02632	42.8728	3.27851	2.52193	0.252193	1.00877	2.52193	0.756579	4.53947	141.48	13.6184	2.77412	16.8969	2.52193	6.55702	0.756579	0	36.8202	8.07018	40.0987	523.3	195.702	375.263	23.4539	172.752	4.28728	4.79167	2.26974	3.78289	493.289
Alm1t5	PL	5	0.116791	1.86865	0.350372	159.186	2.91977	504.303	7.35782	24.0589	2.68619	7.24103	1.05112	18.4529	0	1.51828	0.700745	88.177	23.4749	0.467163	13.8981	0.116791	0	0.700745	0	37.957	3.62051	86.542	481.762	166.66	367.891	26.3947	144.587	8.17536	0.467163	1.63507	1.2847	492.39
Alm1t10	PL	10	0.807963	1.61593	0.64637	172.742	0.484778	561.211	9.53396	27.7939	0.323185	7.43326	0.323185	21.3302	0.161593	3.23185	0.484778	97.9251	28.2787	6.14052	14.8665	4.03981	6.30211	0.969555	0	36.6815	2.90867	105.843	604.518	215.564	498.351	24.0773	179.529	2.2623	0.323185	0.64637	1.77752	603.71
Alm1t20	PL	20	0.836681	1.25502	0.732095	201.535	0.62751	643.93	8.68056	18.8253	0.836681	6.2751	1.15044	22.5904	2.40546	3.24214	2.19629	82.7268	22.7995	6.2751	12.9685	2.71921	4.39257	0.732095	0	35.6635	0.41834	111.592	557.543	196.934	462.789	35.7681	167.336	1.56878	1.77795	0.104585	0.313755	670.181
Alm1t24	PL	24	1.09947	5.41276	2.45266	202.556	2.70638	686.998	0.422872	27.0638	0.338297	5.49733	0.507446	20.6361	0.761169	2.02978	8.37286	94.8924	29.8548	5.83563	15.7308	4.73616	0.169149	0.592021	0	37.3819	2.36808	107.663	536.032	141.662	433.359	34.5909	175.323	0.0845744	4.48244	1.09947	0.676595	763.537
Alm1t30	PL	30	1.25369	5.87667	0.783557	199.18	0.0783557	602.79	0.470134	14.8092	0.0783557	3.68272	1.17533	20.8426	0.235067	1.72382	7.91392	76.1617	25.779	6.50352	9.40268	6.42516	0.783557	2.19396	0	33.4579	0.313423	92.9298	458.224	174.42	354.794	37.6891	143.704	4.30956	3.60436	0.0783557	0.235067	645.102
Alm1t48	PL	48	0.220839	4.88054	0.0441678	108.079	1.25878	423.878	0.375426	11.3511	0.0883355	3.20216	9.89358	4.35053	0.0883355	0.198755	0.0662517	14.3545	6.97851	2.0538	10.5782	4.01927	0	0.993775	0	8.19312	0.132503	21.3993	80.4516	58.7652	29.5703	1.78879	34.5392	2.20839	4.68178	4.7922	0.0883355	147.675
Alm1t54	PL	54	1.55503	8.24411	1.62908	179.346	1.60439	651.334	3.75181	16.3401	0.024683	4.83786	0.148098	12.5883	0.765172	0.543025	0.222147	31.5201	15.5256	4.83786	4.81318	7.60235	0.66644	0.123415	0	17.6236	0.024683	39.2212	114.406	82.5892	25.8184	4.51698	47.9096	3.77649	7.50362	0.0740489	0.172781	195.711
Alm2t0	PL	0	1.16031	0.580157	0.193386	210.597	3.67433	631.791	4.0611	48.9266	1.54709	9.08913	5.4148	22.4327	2.12724	17.9849	3.09417	132.663	5.4148	0.193386	14.5039	2.12724	5.80157	1.93386	0	43.8985	4.83464	88.5706	608.004	205.762	425.448	28.4277	188.938	5.99496	2.7074	0.193386	3.28756	605.877
Alm2t2.5	PL	2.5	0.728463	1.01985	0.874155	81.8792	0.874155	270.114	0.728463	16.9003	1.01985	1.894	0.58277	1.31123	1.60262	0	1.74831	85.3758	5.24493	0.145693	7.43032	1.31123	2.47677	1.45693	0	19.0857	0.145693	19.8142	259.478	125.733	163.176	11.6554	77.3628	1.31123	0.291385	0.58277	0.874155	233.108
Alm2t5	PL	5	1.49919	0.963762	1.28502	136.64	0.856677	484.558	8.56677	21.4169	0.749593	0.642508	0.428339	16.491	0.642508	3.21254	0.321254	85.3465	26.8782	3.42671	12.5289	0.214169	3.31962	1.28502	0	36.0875	2.57003	81.3843	461.321	141.78	363.124	23.0232	140.923	2.35586	0.107085	0.214169	0.856677	503.619
Alm2t10	PL	10	0.779221	4.00742	0.333952	195.139	0.890538	557.588	2.22635	27.4954	0.779221	7.01299	0.445269	21.1503	0.222635	0.111317	0.111317	81.4842	27.384	4.00742	6.4564	3.33952	1.00186	0.333952	0	35.3989	2.78293	97.2913	464.972	223.191	315.139	27.384	145.937	4.34137	0.445269	0.222635	4.89796	525.751
Alm2t20	PL	20	0.438095	3.17619	0.219048	155.743	0.438095	631.514	0.438095	24.9714	0.328571	8.32381	0.328571	15.1143	0.985714	0.328571	1.64286	92.9857	26.0667	7.00952	8.54286	0.985714	3.50476	0.438095	0	33.7333	2.40952	85.9762	354.967	127.267	244.019	32.6381	130.881	1.8619	1.53333	0.657143	1.42381	628.119
Alm2t24	PL	24	2.95953	4.5825	2.19578	179.863	1.43203	636.108	0.0954687	24.44	0.0954687	9.06953	0.286406	18.8073	0.668281	0.0954687	7.73296	96.6143	26.9222	7.25562	16.1342	6.01453	0.668281	1.90937	0	36.2781	2.48219	107.784	522.023	147.499	438.488	33.5095	174.135	0.286406	2.00484	0.286406	2.10031	722.984
Alm2t30	PL	30	0.43107	6.17868	4.02332	324.74	0.862141	967.466	11.4952	31.8992	0.14369	7.18451	0.14369	33.7672	0.28738	2.58642	1.58059	119.119	32.1866	9.91462	16.237	2.01166	6.89713	0	0	50.0042	1.4369	155.904	766.299	289.392	610.539	59.0566	242.549	1.14952	3.16118	0.718451	0	1010.29
Alm2t48	PL	48	0.196946	2.86666	1.42239	124.667	0.0437658	472.583	3.52314	11.9262	0.481423	4.24528	1.11603	9.01575	0.393892	1.72875	0.30636	33.5246	18.1628	5.07683	11.1822	6.98064	0.15318	0.393892	0	21.2702	0.0437658	55.3199	197.033	170.38	39.9144	7.0244	88.4725	2.49465	5.4926	1.24732	0.700252	411.989
Alm2t54	PL	54	0.385621	12.7028	1.40638	148.056	5.26259	516.641	2.74471	15.2434	0.0907343	3.92426	0.249519	9.30026	0.181469	1.11149	0.158785	29.0803	15.4929	4.08304	4.03767	6.4875	0.0226836	0.294886	0	16.128	0.158785	34.5244	101.917	84.8592	19.4852	3.15302	44.7093	3.26643	5.60284	1.63322	0.340253	200.455

## Sheet: µmolC.L-1
Samples	Fraction	Time	TMTD	iso15:0	ante15:0	14:0	15:0	16:0	17:0	18:0	20:0	22:0	24:0	14:1n-5	16:1n-9	16:1n-7	17:1n-7	18:1n-9	18:1n-7	18:1n-5	20:1n-7	16:2n-7	16:2n-4	16:3n-6	16:4n-3	18:2n-6	18:3n-6	18:3n-3	18:4n-3	18:5n-3	20:2n-6	20:3n-3	20:5n-3	22:2n-6	22:4n-6	22:5n-6	22:5n-3	22:6n-3
Alm1t0	NL	0	0	0.36196	0.0756334	8.2945	0.0324146	25.0511	0.0386325	2.28613	0.17534	0.257827	0.0173763	0.215153	0.0165141	0.555978	0.0389075	22.9881	2.97724	0.140171	0.0569126	0.454791	0.715464	0.637101	0.270308	9.64219	0.431993	8.20218	4.30991	2.70886	0.114534	0.207464	2.0427	0.446235	0.228663	0.259474	0.129738	3.03115
Alm1t2.5	NL	2.5	0.0662725	0.0327651	0.158365	7.56471	0.0382263	23.9249	0.0278933	2.81017	0.280149	0.266409	0.0117096	0	0.0834641	0.506352	0.505653	26.8641	0.147356	0.0453402	0.0115057	0.04485	0.420469	0.0395436	0.0455389	8.86776	0.655002	7.18204	5.65253	2.37115	0.121562	0.122331	1.83473	0.363194	0.0533395	0.143063	0.226519	1.27715
Alm1t5	NL	5	0.0595607	0.00981559	0.130875	9.08739	0.0981569	25.9128	0.638408	2.66556	0.0342553	0.145739	0.0350789	0.17591	0.130019	0.590092	0.185143	17.7085	0.315799	0.0713095	0.162	0.157872	0.251924	0.0101539	0	9.76805	0.526701	8.88851	5.09566	2.93908	0.024278	0.0977258	2.02536	0.35098	0.120731	0.0392864	0.0535731	2.60815
Alm1t10	NL	10	0.110484	0.0780333	0.0717906	7.07289	0.0717913	22.2488	0.548451	3.45398	0.104574	0.182068	0.0234255	0.139847	0.0381653	0.492972	0.0385363	14.5258	0.126339	0.0388736	0.1118	0.0160222	0.182653	0.0484339	0.1334	7.30292	0.371104	7.39581	4.59005	2.41092	0.165436	0.0366259	1.6995	0.35827	0.0169378	0.112437	0.0749588	2.80003
Alm1t20	NL	20	0.0787762	0.0326652	0.153275	8.49225	0.00502546	22.251	0.0128346	2.09126	0.0210458	0.17055	0.00538794	0.11508	0.0563264	0.719447	0.793651	16.8594	0.0026078	0.161684	0.0741178	0.0799679	0.322451	0.0285925	0.0104769	8.07926	0.565761	8.02904	8.61998	3.37498	0.0266355	0.0214431	2.59237	0.161726	0.0272702	0.0932557	0.178285	4.36465
Alm1t24	NL	24	0.164763	0.0276652	0.132178	7.44801	0.0153697	19.9927	0.00942068	2.75291	0.0257463	0.247763	0.0494349	0.0795731	0.025057	0.648355	0.714742	16.9881	0.0191415	0.140371	0.0809569	0.0504922	0.287174	0.00953962	0.0160212	6.7487	0.653311	6.16441	5.81974	2.92195	0.107529	0.0655809	2.20501	0.19455	0.0100083	0.0335542	0.0201327	3.10176
Alm1t30	NL	30	0.202576	0.0406874	0.231605	9.47774	0.0438176	22.7017	0.00959197	2.57917	0.0524288	0.0730248	0.0906008	0.140227	0.121185	0.765383	0.917722	18.7132	0.0194895	0.14942	0.0989147	0.0417708	0.417708	0.00647538	0.0880873	7.84602	0.602622	7.2183	6.49589	3.45256	0.189108	0.133547	2.52912	0.282022	0.0747284	0.0136657	0.191322	2.39181
Alm1t48	NL	48	0.102862	0.298966	0.0647247	10.0455	0.206505	21.0374	0.00314862	1.79923	0.190386	0.0751812	0.0330447	0.0920605	0.043967	0.816535	0.0158551	7.08209	0.00319877	0.198324	0.103902	0.00316419	0.19618	0.360286	0.0771071	7.21763	0.642086	6.73541	6.21408	3.63014	0.0294044	0.0427415	3.67596	0.204988	0.0903151	0.100931	0.0773818	6.56867
Alm1t54	NL	54	0.0327472	0.491594	0.0470988	12.2071	0.0706489	24.7991	0.0150359	2.67423	0.0708844	0.0686821	0.0347163	0.117233	0.236955	1.0798	0.0424001	9.20191	0.036661	0.241352	0.0558194	0.0423088	0.226654	0.490268	0.0705749	8.56063	0.867212	7.3744	6.74893	3.86905	0.106093	0	4.04509	0.132625	0.0223632	0.0160663	0.215291	5.5593
Alm2t0	NL	0	0.0537581	0.127574	0.302989	11.5832	0.228573	40.0614	0.00543027	7.86978	0.044522	0.434083	0	0.111141	0.00541626	0.666205	0.787524	29.7519	0.0662012	0.104819	0.0391988	0.0873141	0.360171	0.159466	0.00554095	13.7366	0.788584	11.7113	5.74433	4.09443	0.107059	0.323208	2.76216	0.507492	0.138455	0.0812334	0.174074	3.25677
Alm2t2.5	NL	2.5	0.189954	0.134162	0.160994	8.21287	0.24686	26.3445	0.0383757	2.7616	0.00561852	0.32441	0.103565	0.176321	0.0109362	0.421047	0.452744	27.1016	0.144809	0.00556958	0.0961082	0.0495843	0.286487	0.0610661	0.0671279	10.2959	0.654974	8.24364	4.10501	2.90842	0.301498	0.125941	2.19725	0.495079	0.0815386	0.0995848	0.41006	3.81237
Alm2t5	NL	5	0.0971491	0.180114	0.0540343	9.21789	0.0690445	26.4767	0.00613333	2.63564	0.0188574	0.219673	0.00321846	0.107597	0.100939	0.544462	0.713442	17.1603	0.0155776	0.0405017	0.180258	0.00308184	0.191074	0.0124215	0.0876168	10.6623	0.53062	9.73119	7.245	3.3467	0.0922813	0.0352245	2.11769	0.325241	0.107512	0.0753667	0.0360454	3.22357
Alm2t10	NL	10	0.107403	0.0303429	0.145646	7.65159	0.100132	22.0795	0.0154987	2.05941	0	0.167336	0.0422913	0.14501	0.0278258	0.479225	0.5869	14.6056	0.0629825	0.110219	0.0671272	0.0218055	0.19002	0.0282499	0.15182	7.99023	0.587424	8.30055	7.04347	2.7807	0.0578959	0.0550251	1.85534	0.30271	0.00329308	0.112613	0.122551	3.09842
Alm2t20	NL	20	0.0284025	0.0499278	0.140422	8.35577	0.0124821	22.3406	0.0637561	1.79236	0.0163352	0.354109	0.103714	0.130489	0.139902	0.699513	0.812255	16.5427	0.259087	0.0615331	0.138068	0.0576643	0.371615	0.00968415	0.0325278	8.21723	0.567997	8.17521	7.85188	3.60208	0.142236	0.0166436	2.55868	0.224277	0.121919	0.0885626	0.139658	4.10127
Alm2t24	NL	24	0.111055	0.216485	0.0847115	7.62368	0.0909873	19.8063	0.0192309	1.90509	0.160956	0.113133	0.0201828	0.128075	0.0991034	0.658562	0.774711	16.5546	0.273521	0.117223	0.0198314	0.0418731	0.267343	0.0162281	0.127549	7.16362	0.547979	6.87285	6.50183	3.52126	0.0631904	0.522107	2.44719	0.279347	0.0408607	0.106168	0.102745	3.67574
Alm2t30	NL	30	0.0241116	0.0268217	0.0983461	9.38366	0.0745054	22.7467	0.0121779	2.10653	0.0624031	0.15171	0.0639035	0.130556	0.0698424	0.780418	0.846256	19.1888	0.117533	0.188672	0.00313954	0.0489526	0.229465	0.0431608	0.118048	8.24016	0.671018	7.5662	7.10733	3.71356	0.167432	0.273399	2.72052	0.30051	0.0743905	0.117112	0.0553035	3.47184
Alm2t48	NL	48	0.00295664	0.0380059	0.111094	13.4803	0.078936	29.3394	0.0238928	2.20357	0.0214259	0.034106	0.0250754	0.122253	0.0417045	0.890696	0.505319	13.4778	0.0424784	0.260939	0.0277187	0.0480219	0.0750343	0.0544375	0.231608	10.2281	0.744389	8.93882	7.03106	3.5837	0.216932	0.0280676	3.76474	0.191304	0.149125	0.0702077	0.0797825	4.68985
Alm2t54	NL	54	0.0430291	0.49841	0.0182345	14.5682	0.0972516	32.2879	0.00931394	3.14565	0.0604546	0.13537	0.0130333	0.0605165	0.130059	1.00022	0.381462	14.3764	0.0126164	0.205017	0.179289	0.0967201	0.15288	0.150904	0.0601906	11.2104	0.786602	8.95319	6.78092	3.67347	0.0289937	0.0486284	3.67059	0.254287	0.122037	0.0431262	0.165872	4.39804
Alm1t0	PL	0	0.047387	0.0234281	0.128855	5.73671	0.0351425	23.1372	0.227369	1.23583	0.0245285	0.385123	0.339096	0.279911	0.0596795	0.0835518	0.0361558	6.68656	0.364722	0.0729443	0.678723	0.012026	0.0721557	0.0484714	0	1.23632	0.0616246	1.67619	18.2933	7.99818	11.8461	1.03715	6.41603	0.0753955	0.0508526	0.0383604	0.012787	24.0262
Alm1t2.5	PL	2.5	0.268578	0.206554	0.118031	8.27425	0.0885241	28.9325	0.180866	2.9401	0.200809	0.156472	0.0158182	0.0587581	0.150333	0.0451002	0.27323	8.59018	0.826862	0.168435	1.04137	0.151467	0.393815	0.0457874	0	2.25093	0.496745	2.4682	32.4349	12.2144	23.2717	1.46368	10.9181	0.269056	0.304233	0.144945	0.241578	31.6867
Alm1t5	PL	5	0.00690993	0.109321	0.0204976	9.19501	0.170815	29.8377	0.439736	1.6499	0.164529	0.449267	0.0659289	1.07483	0	0.0905057	0.0421777	5.3538	1.42532	0.0283645	0.856548	0.00701446	0	0.0424083	0	2.32043	0.222854	5.32693	29.8603	10.4018	22.8145	1.6472	9.13806	0.513059	0.0296612	0.104415	0.0820417	31.6289
Alm1t10	PL	10	0.0478031	0.0945354	0.0378142	9.97807	0.0283609	33.2048	0.569792	1.90603	0.0197951	0.461193	0.020271	1.24242	0.00963258	0.192653	0.0291786	5.94566	1.71698	0.37283	0.916231	0.242631	0.378505	0.0586765	0	2.24245	0.179038	6.51498	37.4688	13.4541	30.9049	1.50258	11.3465	0.141974	0.0205197	0.0412771	0.113513	38.7796
Alm1t20	PL	20	0.0495022	0.0734217	0.0428293	11.6412	0.0367112	38.099	0.518789	1.29099	0.0512467	0.389336	0.0721584	1.31583	0.14339	0.193266	0.132194	5.02288	1.38431	0.381002	0.799259	0.163316	0.263818	0.0443057	0	2.18022	0.0257502	6.86886	34.5573	12.2913	28.6996	2.23216	10.5758	0.0984513	0.112885	0.00667879	0.0200366	43.0494
Alm1t24	PL	24	0.06505	0.316659	0.143486	11.7002	0.158331	40.6471	0.0252727	1.85596	0.0207207	0.34108	0.0318284	1.202	0.0453735	0.120997	0.503961	5.76153	1.81267	0.354319	0.9695	0.284454	0.0101591	0.0358285	0	2.28527	0.145763	6.62701	33.224	8.8416	26.8745	2.15869	11.0806	0.00530761	0.284599	0.0702118	0.0432078	49.0462
Alm1t30	PL	30	0.0741747	0.343799	0.0458399	11.5052	0.00458403	35.6649	0.0280973	1.01558	0.00479929	0.228493	0.0737202	1.21402	0.0140124	0.102758	0.476337	4.62427	1.56521	0.394871	0.579492	0.385896	0.0470605	0.132776	0	2.04538	0.0192922	5.72013	28.4013	10.8861	22.0023	2.35204	9.08227	0.270454	0.228848	0.00500378	0.0150115	41.4384
Alm1t48	PL	48	0.0130659	0.285523	0.00258392	6.24291	0.0736424	25.0793	0.0224371	0.77843	0.00541056	0.198677	0.620552	0.253406	0.00526571	0.0118479	0.00398767	0.871556	0.42371	0.1247	0.651939	0.241397	0	0.0601422	0	0.50087	0.008156	1.31719	4.9865	3.66773	1.83378	0.111632	2.18292	0.138591	0.297256	0.30603	0.00564117	9.48597
Alm1t54	PL	54	0.0920032	0.4823	0.0953047	10.3595	0.0938617	38.537	0.224225	1.12056	0.00151183	0.300163	0.00928909	0.733234	0.0456121	0.0323701	0.013371	1.91379	0.942659	0.293738	0.296639	0.456598	0.0400264	0.00746894	0	1.07739	0.00151932	2.41419	7.09101	5.15467	1.60111	0.281889	3.02794	0.237	0.47642	0.00472875	0.0110339	12.5716
Alm2t0	PL	0	0.06865	0.0339405	0.0113135	12.1647	0.214959	37.3807	0.242709	3.35526	0.094759	0.563931	0.339631	1.30664	0.126806	1.07209	0.186237	8.0548	0.328767	0.0117417	0.893884	0.127762	0.348443	0.117035	0	2.68365	0.297588	5.4518	37.6849	12.8423	26.3839	1.77407	11.9411	0.376224	0.171898	0.0123496	0.209946	38.9188
Alm2t2.5	PL	2.5	0.0430995	0.0596635	0.0511401	4.72957	0.0511406	15.9817	0.0435362	1.15898	0.0624657	0.117513	0.0365529	0.0763756	0.0955326	0	0.10523	5.18372	0.318454	0.00884594	0.457935	0.0787527	0.148755	0.0881716	0	1.16677	0.00896784	1.21963	16.0828	7.84739	10.1192	0.727372	4.88941	0.0822887	0.0185006	0.0372156	0.0558241	14.9738
Alm2t5	PL	5	0.0886993	0.0563823	0.0751764	7.8927	0.0501181	28.6695	0.511989	1.46872	0.0459126	0.0398642	0.0268665	0.960556	0.0383001	0.191502	0.0193362	5.18194	1.63195	0.208058	0.772163	0.012863	0.199377	0.0777678	0	2.20614	0.158194	5.00947	28.5933	8.84897	22.5189	1.43679	8.90652	0.147846	0.00679903	0.0136768	0.054708	32.3502
Alm2t10	PL	10	0.0461026	0.234444	0.019537	11.2718	0.0520991	32.9904	0.133056	1.88556	0.0477273	0.435118	0.0279285	1.23194	0.0132713	0.0066357	0.00670016	4.94743	1.66266	0.243316	0.397911	0.200572	0.0601715	0.0202104	0	2.16404	0.171298	5.98859	28.8196	13.9301	19.5431	1.70894	9.22338	0.27245	0.028271	0.0142174	0.312787	33.7719
Alm2t20	PL	20	0.0259199	0.185815	0.0128148	8.99613	0.0256298	37.3644	0.0261825	1.71248	0.020125	0.516447	0.0206089	0.880364	0.0587587	0.0195864	0.0988832	5.64576	1.58268	0.425593	0.526501	0.0592021	0.210496	0.0265131	0	2.06222	0.148314	5.29211	22.0013	7.94313	15.1327	2.03683	8.27183	0.116847	0.0973545	0.0419651	0.0909254	40.3475
Alm2t24	PL	24	0.175101	0.268087	0.128458	10.3894	0.0837779	37.6362	0.00570563	1.67603	0.00584746	0.562715	0.0179642	1.09547	0.0398364	0.00569096	0.465445	5.86608	1.63462	0.440536	0.99436	0.361233	0.040137	0.115553	0	2.21779	0.152786	6.63446	32.3557	9.20591	27.1925	2.09121	11.0055	0.0179739	0.127292	0.0182899	0.134127	46.4412
Alm2t30	PL	30	0.0255043	0.361467	0.235374	18.7578	0.0504377	57.2414	0.687005	2.18756	0.00880103	0.44576	0.00901263	1.96684	0.0171308	0.154178	0.0951354	7.23249	1.95426	0.601981	1.00069	0.120821	0.414242	0	0	3.0569	0.0884459	9.59638	47.4963	18.0619	37.8622	3.68551	15.3294	0.0721402	0.20071	0.0458802	0	64.8961
Alm2t48	PL	48	0.0116523	0.167706	0.083213	7.20109	0.00256042	27.961	0.210559	0.817865	0.0294872	0.263397	0.0700002	0.525142	0.02348	0.103052	0.0184398	2.03549	1.10278	0.308247	0.689162	0.419258	0.00920001	0.0238379	0	1.30031	0.00269392	3.40512	12.2124	10.634	2.47526	0.438368	5.59156	0.156556	0.348737	0.079654	0.0447186	26.4643
Alm2t54	PL	54	0.0228153	0.743143	0.0822766	8.55209	0.307877	30.5677	0.164036	1.04535	0.00555748	0.243479	0.0156505	0.541714	0.0108174	0.066257	0.00955723	1.76565	0.940672	0.247908	0.248844	0.38964	0.00136238	0.0178462	0	0.985954	0.00977372	2.12509	6.31697	5.29634	1.20836	0.196768	2.82568	0.204991	0.355736	0.104297	0.0217288	12.8763
